# Supplementary material for: A Hypothalamic Mechanism Regulates the Duration of a Migraine Attack: Insights from Microstructural and Temporal Complexity of Cortical Functional Networks Analysis
Source: Int J Mol Sci. 2022 Oct 31;23(21):13238. doi: 10.3390/ijms232113238 (PMC9658908; doi:10.3390/ijms232113238)
Supplement: Supplementary file 1 [file ijms-23-13238-s001.zip]

Archive with 1 entries (1 files):
- ijms-1936025-supplementary.pdf
